# Supplementary material for: Minian, an open-source miniscope analysis pipeline
Source: eLife. 2022 Jun 1;11:e70661. doi: 10.7554/eLife.70661 (PMC9205633; doi:10.7554/eLife.70661)
Supplement: Figure 16—source data 2. — File names indicate signal level and source of trace. [file elife-70661-fig16-data2.zip]

Archive with 22 entries (22 files):
- trace_sig0.2_minian.nc
- trace_sig0.2_truth.nc
- trace_sig0.4_minian.nc
- trace_sig0.4_truth.nc
- trace_sig0.6_minian.nc
- trace_sig0.6_truth.nc
- trace_sig1.4_minian.nc
- trace_sig1.4_truth.nc
- trace_sig1.8_minian.nc
- trace_sig1.8_truth.nc
- trace_sig1_minian.nc
- trace_sig1_truth.nc
- trace_sig2_minian.nc
- trace_sig2_truth.nc
- trace_sig3_minian.nc
- trace_sig3_truth.nc
- trace_sig5_minian.nc
- trace_sig5_truth.nc
- trace_sig8_minian.nc
- trace_sig8_truth.nc
- trace_sig10_minian.nc
- trace_sig10_truth.nc
