# Supplementary material for: Minian, an open-source miniscope analysis pipeline
Source: eLife. 2022 Jun 1;11:e70661. doi: 10.7554/eLife.70661 (PMC9205633; doi:10.7554/eLife.70661)
Supplement: Figure 17—source data 2. — File names indicate cell id and source of trace. [file elife-70661-fig17-data2.zip]

Archive with 10 entries (10 files):
- trace_cell1_caiman.nc
- trace_cell1_minian.nc
- trace_cell2_caiman.nc
- trace_cell2_minian.nc
- trace_cell3_caiman.nc
- trace_cell3_minian.nc
- trace_cell4_caiman.nc
- trace_cell4_minian.nc
- trace_cell5_caiman.nc
- trace_cell5_minian.nc
