# Supplementary material for: Minian, an open-source miniscope analysis pipeline
Source: eLife. 2022 Jun 1;11:e70661. doi: 10.7554/eLife.70661 (PMC9205633; doi:10.7554/eLife.70661)
Supplement: Figure 20—source data 2. [file elife-70661-fig20-data2.zip]

Archive with 2 entries (2 files):
- spatial_firing_session1.nc
- spatial_firing_session2.nc
